# Supplementary material for: Teaching an Old Dog New Tricks: Strategies That Improve Early Recognition in Similarity-Based Virtual Screening
Source: Front Chem. 2019 Oct 23;7:701. doi: 10.3389/fchem.2019.00701 (PMC6819673; doi:10.3389/fchem.2019.00701)
Supplement: Supplementary file 1 [file Table_1.XLSX]

## Sheet: Sheet1
Table S1. Results of similarity searches using the maxS, As, and Max-Sim methods on 40 DUD and 102 DUDE datasets
Part 1. Results of similarity searches by the maxZ and Max-Sim methods on 40 DUD datasets
TargetName	AUC_maxZ	AUC_maxZ_std	AUC_maxS	AUC_maxS_std	%Diff_AUC	BEDROC_maxZ	BEDROC_maxZ_std	BEDROC_maxS	BEDROC_maxS_std	%Diff_BED
ace	0.955011	0.0166149	0.939908	0.0200132	1.60693	0.706311	0.0507348	0.732544	0.0629198	3.71409		Note:
ache	0.905283	0.0327324	0.858724	0.0287347	5.42194	0.832063	0.0375694	0.845639	0.0434543	1.6316		AUC_maxZ: mean ROC_AUC values of 10 similarity searches using the maxZ method. In each run, 10% random selected actives were used as active queries
ada	0.953106	0.117706	0.944765	0.136653	0.882861	0.832304	0.274777	0.846431	0.278854	1.69734		AUC_maxZ_std: standard deviation of ROC_AUC values derived from similarity searches using the maxZ method
alr2	0.773678	0.116518	0.761093	0.1102	1.65347	0.442552	0.153069	0.4803	0.172046	8.52948		AUC_maxS: mean ROC_AUC values of 10 similarity searches using the Max-Sim method. In each run, 10% random selected actives were used as active queries
ampc	0.865448	0.144134	0.865979	0.14646	-0.061257	0.62102	0.308746	0.614895	0.291808	-0.986217		AUC_maxS_std: standard deviation of ROC_AUC values derived from similarity searches using the Max-Sim method
ar	0.94893	0.0190578	0.949391	0.0182053	-0.048547	0.819013	0.0431102	0.830025	0.0437513	1.34449		%Diff_AUC: Percentage difference between mean ROC_AUC values derived from similarity searches using the maxZ and the Max-Sim methods
cdk2	0.800052	0.0880151	0.795989	0.0952162	0.510388	0.593263	0.177956	0.614801	0.168782	3.63048		BEDROC_maxZ: mean BEDROC values of 10 similarity searches using the maxZ method. In each run, 10% random selected actives were used as active queries
comt	0.865138	0.0389259	0.859238	0.0334594	0.686633	0.630098	0.0536816	0.634485	0.068782	0.6962		BEDROC_maxZ_std: standard deviation of BEDROC values derived from similarity searches using the maxZ method
cox1	0.650037	0.0862605	0.647189	0.0808946	0.440064	0.264228	0.129157	0.275955	0.142457	4.43795		BEDROC_maxS: mean BEDROC values of 10 similarity searches using the Max-Sim method. In each run, 10% random selected actives were used as active queries
cox2	0.968108	0.00796605	0.966041	0.00671943	0.214014	0.928419	0.0168659	0.930553	0.0149167	0.229826		BEDROC_maxS_std: standard deviation of BEDROC values derived from similarity searches using the Max-Sim method
dhfr	0.999352	0.000228692	0.999004	0.000293504	0.0348576	0.991425	0.00209684	0.992751	0.00216897	0.13381		%Diff_BED: Percentage difference between mean BEDROC values derived from similarity searches using the maxZ and the Max-Sim methods
egfr	0.993243	0.00272872	0.992514	0.00265217	0.0734847	0.972511	0.0127654	0.972945	0.0137114	0.0446324
er_agonist	0.982039	0.0106619	0.981924	0.0100775	0.0116802	0.861537	0.0426483	0.870503	0.045188	1.04074
er_antagonist	0.973501	0.0425885	0.97409	0.0415666	-0.0603785	0.869249	0.130516	0.87096	0.13121	0.196794
fgfr1	0.963277	0.0521985	0.961687	0.0550869	0.165337	0.951144	0.0556904	0.948538	0.0576243	-0.274034
fxa	0.949065	0.0244836	0.939274	0.0189761	1.04244	0.880438	0.0212699	0.887332	0.0254598	0.783028
gart	0.983224	0.00462567	0.982203	0.00561095	0.103946	0.837778	0.0521458	0.842684	0.0367304	0.585539
gpb	0.931549	0.0160229	0.934013	0.0136667	-0.263735	0.742849	0.0413474	0.754135	0.0605896	1.51928
gr	0.942875	0.123468	0.932084	0.123877	1.15773	0.873871	0.218157	0.890145	0.222751	1.86233
hivpr	0.945201	0.0479663	0.935318	0.0531673	1.05662	0.888943	0.0526272	0.895321	0.0539936	0.717433
hivrt	0.62402	0.0690534	0.587582	0.0536569	6.20137	0.30919	0.115441	0.334975	0.143637	8.33943
hmga	0.922144	0.0632837	0.921466	0.0629595	0.0736532	0.921069	0.0638026	0.921262	0.0632006	0.0209853
hsp90	0.961475	0.0609202	0.962085	0.0589845	-0.0634482	0.915154	0.103852	0.919878	0.106665	0.516175
inha	0.904443	0.0713996	0.883785	0.0799508	2.3374	0.827557	0.099278	0.830927	0.0934453	0.407195
mr	0.89215	0.0258001	0.894139	0.0241289	-0.22241	0.596916	0.0830787	0.609441	0.0983162	2.09834
na	0.980793	0.00851388	0.983685	0.00501111	-0.294061	0.870104	0.0498282	0.868697	0.0604389	-0.161772
p38	0.997959	0.00183295	0.998207	0.00124548	-0.0248311	0.986549	0.00649048	0.987601	0.00814988	0.106593
parp	0.950802	0.0433192	0.951962	0.0438711	-0.121893	0.835245	0.228622	0.833098	0.227751	-0.257143
pde5	0.8771	0.052169	0.865308	0.0572255	1.36277	0.753426	0.103649	0.772536	0.0947053	2.53642
pdgfrb	0.967613	0.0395221	0.966023	0.0437733	0.164557	0.928733	0.0549517	0.936244	0.0477832	0.808732
pnp	0.955287	0.0380434	0.95466	0.0391512	0.0657531	0.895796	0.0619525	0.886699	0.0743064	-1.01544
ppargamma	0.962597	0.00925187	0.963046	0.00847935	-0.0465753	0.928577	0.0096932	0.923253	0.00740722	-0.573336
pr	0.912691	0.130687	0.914573	0.12732	-0.205812	0.849192	0.214849	0.847251	0.213325	-0.228582
rxralpha	0.997987	0.00177874	0.99853	0.00195014	-0.0543326	0.97797	0.0309238	0.969619	0.0280337	-0.853892
sahh	0.978381	0.00715362	0.976922	0.00863009	0.149321	0.814265	0.0239307	0.812523	0.056151	-0.2139
src	0.929538	0.0531664	0.9145	0.0545877	1.64439	0.866832	0.0572252	0.885411	0.0619822	2.14323
thrombin	0.862999	0.0666619	0.85127	0.0668391	1.37785	0.754099	0.11259	0.757699	0.0969022	0.477449
tk	0.911199	0.056592	0.915784	0.0586981	-0.500597	0.537974	0.202019	0.492233	0.178363	-8.50244
trypsin	0.977445	0.0279592	0.910703	0.037058	7.32869	0.798761	0.0410405	0.907073	0.0684161	13.5599
vegfr2	0.850941	0.037373	0.790583	0.0410948	7.63454	0.525539	0.0595662	0.623042	0.0700762	18.5529
Mean			0.91		1			0.79		1.7
Part 2. Results of similarity searches by the AS and Max-Sim methods on 40 DUD datasets
TargetName	AUC_AS	AUC_AS_std	AUC_maxS	AUC_maxS_std	%Diff_AUC	BEDROC_AS	BEDROC_AS_std	BEDROC_maxS	BEDROC_maxS_std	%Diff_BED
ace	0.957513	0.0352783	0.936775	0.0394917	2.21371	0.731397	0.115947	0.671841	0.0673108	8.86453		Note:
ache	0.834001	0.0566638	0.857434	0.0484244	-2.73287	0.685192	0.218829	0.751113	0.241719	-8.77653
ada	0.957781	0.0567257	0.939254	0.0694281	1.97256	0.830672	0.158365	0.777955	0.144748	6.77626		AUC_AS: mean ROC_AUC values of 10 similarity searches using the AS method. In each run, 10% random selected actives were used as active queries
alr2	0.723777	0.0777658	0.696046	0.079494	3.98403	0.48118	0.124969	0.433139	0.125683	11.0913		AUC_AS_std: standard deviation of ROC_AUC values derived from similarity searches using the AS method
ampc	0.932688	0.0347224	0.940858	0.0319794	-0.868318	0.809367	0.0505388	0.804936	0.0774568	0.550527		AUC_maxS: mean ROC_AUC values of 10 similarity searches using the Max-Sim method. In each run, 10% random selected actives were used as active queries
ar	0.959531	0.0244514	0.955876	0.0246666	0.382331	0.799787	0.050229	0.801239	0.052117	-0.181218		AUC_maxS_std: standard deviation of ROC_AUC values derived from similarity searches using the Max-Sim method
cdk2	0.74772	0.119164	0.698853	0.118882	6.99243	0.544658	0.168098	0.473287	0.165625	15.0799		%Diff_AUC: Percentage difference between mean ROC_AUC values derived from similarity searches using the AS and the Max-Sim methods
comt	0.92896	0.0357376	0.919442	0.0349792	1.03516	0.669225	0.174428	0.667948	0.13395	0.191287		BEDROC_AS: mean BEDROC values of 10 similarity searches using the AS method. In each run, 10% random selected actives were used as active queries
cox1	0.632405	0.0751408	0.643946	0.0742608	-1.79227	0.270464	0.106141	0.259991	0.0975545	4.02789		BEDROC_AS_std: standard deviation of BEDROC values derived from similarity searches using the AS method
cox2	0.965638	0.010024	0.966887	0.0113981	-0.129125	0.929935	0.0113734	0.933649	0.0150609	-0.397753		BEDROC_maxS: mean BEDROC values of 10 similarity searches using the Max-Sim method. In each run, 10% random selected actives were used as active queries
dhfr	0.999646	9.70301e-05	0.999085	0.000304863	0.0561029	0.99506	0.00135221	0.991153	0.00325492	0.394196		BEDROC_maxS_std: standard deviation of BEDROC values derived from similarity searches using the Max-Sim method
egfr	0.99434	0.0016169	0.990521	0.0035994	0.385512	0.970406	0.00665523	0.965625	0.0108727	0.495133		%Diff_BED: Percentage difference between mean BEDROC values derived from similarity searches using the AS and the Max-Sim methods
er_agonist	0.987836	0.007746	0.986538	0.00681847	0.131512	0.885391	0.0412535	0.876888	0.0410166	0.969733
er_antagonist	0.950284	0.092586	0.940406	0.104453	1.05039	0.817031	0.13844	0.819042	0.149717	-0.245536
fgfr1	0.94909	0.0507043	0.948875	0.0483545	0.022624	0.897087	0.0890324	0.897387	0.0869443	-0.0334435
fxa	0.949974	0.01124	0.943582	0.0124745	0.677475	0.900469	0.00963079	0.884961	0.0106342	1.7523
gart	0.965385	0.00704162	0.977919	0.0092417	-1.28165	0.654493	0.0500872	0.805538	0.0690394	-18.7508
gpb	0.927139	0.0135046	0.929505	0.0171748	-0.254595	0.68258	0.0410895	0.719824	0.068606	-5.17403
gr	0.934755	0.0491631	0.938398	0.0504044	-0.388187	0.873748	0.0580643	0.901891	0.0672062	-3.12049
hivpr	0.924171	0.0512918	0.918515	0.0565731	0.615789	0.857867	0.0834697	0.857387	0.0891539	0.055978
hivrt	0.644075	0.0624534	0.602342	0.0558663	6.92844	0.384131	0.120382	0.371617	0.123575	3.36738
hmga	0.928335	0.0466982	0.926912	0.0503551	0.153521	0.929159	0.0536015	0.927398	0.0531003	0.189918
hsp90	0.901844	0.0960141	0.886803	0.103233	1.69612	0.750034	0.174965	0.746249	0.169655	0.507207
inha	0.881474	0.0785088	0.877525	0.0856728	0.44997	0.754894	0.250173	0.764417	0.252827	-1.2458
mr	0.877643	0.0786663	0.876733	0.0774727	0.10385	0.555485	0.183964	0.548512	0.200058	1.27125
na	0.980355	0.00803573	0.981788	0.00493565	-0.145897	0.780298	0.0441384	0.855141	0.0466022	-8.75205
p38	0.99763	0.00197226	0.998386	0.00106016	-0.0757353	0.974706	0.0159766	0.98714	0.00457754	-1.2596
parp	0.957609	0.010129	0.961028	0.0099294	-0.355732	0.909667	0.0207463	0.91679	0.0183198	-0.77688
pde5	0.877058	0.0715962	0.854729	0.0800628	2.6124	0.761795	0.0917588	0.741419	0.0889135	2.74831
pdgfrb	0.969022	0.0409527	0.958832	0.046679	1.06281	0.92827	0.0593791	0.923196	0.0615033	0.549613
pnp	0.948437	0.0512228	0.915051	0.0739049	3.64849	0.837449	0.103409	0.79296	0.110692	5.61058
ppargamma	0.970219	0.00982254	0.968819	0.0145066	0.144499	0.923919	0.0162507	0.938459	0.0183241	-1.54933
pr	0.857801	0.1144	0.852087	0.1197	0.670601	0.823391	0.106837	0.827169	0.112602	-0.456641
rxralpha	0.990903	0.0196226	0.991986	0.0186553	-0.109211	0.86812	0.27718	0.882793	0.280244	-1.66214
sahh	0.978097	0.00807841	0.969891	0.0102792	0.846035	0.823353	0.0378456	0.747981	0.0688622	10.0768
src	0.89881	0.0471998	0.874667	0.056351	2.76025	0.840132	0.0700081	0.824762	0.0692964	1.86359
thrombin	0.844536	0.071401	0.819898	0.082307	3.00491	0.692028	0.204196	0.681497	0.205787	1.54525
tk	0.901514	0.0194683	0.905271	0.0192601	-0.41508	0.503015	0.0547629	0.551586	0.0611412	-8.80572
trypsin	0.885836	0.0784478	0.870634	0.0784926	1.74604	0.725309	0.198417	0.704541	0.19071	2.94776
vegfr2	0.830816	0.0640797	0.746818	0.0802756	11.2474	0.613937	0.129588	0.501931	0.131581	22.315
Mean			0.9		1.2			0.76		1.1
Part 3. Results of similarity searches by the maxZ and Max-Sim methods on 102 DUDE datasets
TargetName	AUC_maxZ	AUC_maxZ_std	AUC_maxS	AUC_maxS_std	%Diff_AUC	BEDROC_maxZ	BEDROC_maxZ_std	BEDROC_maxS	BEDROC_maxS_std	%Diff_BED
aa2ar	0.986413	0.00499587	0.981474	0.00556102	0.503134	0.949478	0.0144291	0.942635	0.0125751	0.725907		Note:
abl1	0.954735	0.012705	0.941087	0.0133819	1.45024	0.870122	0.0342076	0.854033	0.0350042	1.88379		AUC_maxZ: mean ROC_AUC values of 10 similarity searches using the maxZ method. In each run, 10% random selected actives were used as active queries
ace	0.992019	0.00273933	0.991115	0.00221805	0.09119	0.984927	0.00433921	0.984998	0.00259494	-0.00723907		AUC_maxZ_std: standard deviation of ROC_AUC values derived from similarity searches using the maxZ method
aces	0.959906	0.00568303	0.954481	0.00526291	0.568392	0.889156	0.0259892	0.884098	0.0241825	0.572105		AUC_maxS: mean ROC_AUC values of 10 similarity searches using the Max-Sim method. In each run, 10% random selected actives were used as active queries
ada	0.990523	0.00443971	0.988897	0.00729857	0.16439	0.98029	0.0211109	0.977811	0.0243643	0.253522		AUC_maxS_std: standard deviation of ROC_AUC values derived from similarity searches using the Max-Sim method
ada17	0.996904	0.00152835	0.9965	0.00175504	0.0405547	0.985419	0.00862103	0.985448	0.00831921	-0.002953		%Diff_AUC: Percentage difference between mean ROC_AUC values derived from similarity searches using the maxZ and the Max-Sim methods
adrb1	0.981011	0.00814118	0.972863	0.00759077	0.837524	0.95252	0.0142988	0.941657	0.0174689	1.1536		BEDROC_maxZ: mean BEDROC values of 10 similarity searches using the maxZ method. In each run, 10% random selected actives were used as active queries
adrb2	0.976112	0.00790885	0.970178	0.00767376	0.611662	0.941026	0.0174214	0.930815	0.0166207	1.09701		BEDROC_maxZ_std: standard deviation of BEDROC values derived from similarity searches using the maxZ method
akt1	0.970802	0.00947736	0.968367	0.0119654	0.251499	0.939403	0.0191626	0.941854	0.0222206	-0.260158		BEDROC_maxS: mean BEDROC values of 10 similarity searches using the Max-Sim method. In each run, 10% random selected actives were used as active queries
akt2	0.960081	0.0141109	0.957335	0.0190786	0.286832	0.835047	0.0704204	0.835539	0.0756158	-0.0588356		BEDROC_maxS_std: standard deviation of BEDROC values derived from similarity searches using the Max-Sim method
aldr	0.974627	0.0189175	0.966439	0.0184283	0.847197	0.899376	0.048732	0.8829	0.0442561	1.86605		%Diff_BED: Percentage difference between mean BEDROC values derived from similarity searches using the maxZ and the Max-Sim methods
ampc	0.860588	0.115473	0.860588	0.115473	0	0.698799	0.230701	0.698799	0.230701	0
andr	0.968384	0.00982677	0.96048	0.012287	0.822944	0.898674	0.0349835	0.882865	0.0413635	1.79061
aofb	0.918804	0.0270394	0.909658	0.028728	1.00552	0.702332	0.0658009	0.694555	0.067978	1.11977
bace1	0.972533	0.0060623	0.962821	0.00768351	1.00867	0.913047	0.0166636	0.894655	0.0262581	2.05585
braf	0.986355	0.00624381	0.984695	0.00750239	0.16858	0.962167	0.0169987	0.961546	0.0172299	0.0645933
cah2	0.993477	0.00274455	0.98904	0.00506944	0.448663	0.971919	0.00968656	0.961033	0.0145599	1.13274
casp3	0.96602	0.0184599	0.962107	0.0236351	0.406689	0.934594	0.0514818	0.929928	0.0593802	0.501728
cdk2	0.959591	0.018064	0.939709	0.0221618	2.11575	0.872595	0.0332086	0.851674	0.0363535	2.45645
comt	1	0	1	0	0	1	0	1	0	0
cp2c9	0.879141	0.0393599	0.857399	0.0463193	2.53573	0.604854	0.0937464	0.595585	0.09434	1.55625
cp3a4	0.83577	0.0426919	0.813739	0.0413355	2.70729	0.520113	0.0815015	0.510695	0.0725243	1.84416
csf1r	0.964581	0.0101894	0.957408	0.0139596	0.749214	0.888425	0.0267069	0.891967	0.0281118	-0.397086
cxcr4	0.913074	0.063352	0.909555	0.0595944	0.386991	0.698921	0.185216	0.684953	0.188523	2.03915
def	0.989419	0.0138895	0.987891	0.0120443	0.154695	0.945287	0.0516046	0.941937	0.052774	0.355669
dhi1	0.981025	0.00767766	0.976762	0.00917711	0.436499	0.924733	0.0239049	0.916761	0.0304802	0.86956
dpp4	0.993205	0.00234892	0.99168	0.00226311	0.15378	0.978955	0.0050986	0.972584	0.00993714	0.655096
drd3	0.981957	0.00392005	0.970459	0.0068956	1.18486	0.922553	0.0180797	0.905902	0.020407	1.83811
dyr	0.990151	0.0056473	0.984609	0.00566816	0.56287	0.967254	0.0128173	0.962899	0.0141538	0.452224
egfr	0.989699	0.00233242	0.985424	0.00304485	0.433764	0.962208	0.00779282	0.956345	0.0105074	0.613037
esr1	0.987843	0.00309764	0.983862	0.00586051	0.404628	0.973298	0.00792022	0.961333	0.0127798	1.24461
esr2	0.985576	0.00676783	0.982452	0.00820807	0.317941	0.967582	0.0155842	0.960725	0.0130679	0.713663
fa10	0.997367	0.00159154	0.996225	0.00228491	0.114668	0.984358	0.00821729	0.98008	0.00951197	0.436508
fa7	0.996058	0.00369738	0.995256	0.00499926	0.0805011	0.969984	0.026264	0.966085	0.0298095	0.403572
fabp4	0.968327	0.0170207	0.971495	0.0170339	-0.32614	0.89879	0.0616458	0.909222	0.0475726	-1.14731
fak1	0.98163	0.00711754	0.975467	0.0126915	0.631818	0.948667	0.0141312	0.946417	0.0217777	0.237811
fgfr1	0.950423	0.0230585	0.953279	0.0207569	-0.299581	0.875361	0.0713035	0.889555	0.0556684	-1.59566
fkb1a	0.997201	0.00150285	0.997805	0.00117068	-0.0605003	0.99233	0.00193322	0.992522	0.00184969	-0.0194019
fnta	0.991588	0.0029391	0.991477	0.00255321	0.0111992	0.981077	0.00589949	0.980052	0.00632874	0.104656
fpps	0.999994	1.86231e-05	0.999987	3.72403e-05	0.000701329	0.999886	0.000343493	0.999771	0.000652068	0.0114635
gcr	0.976702	0.00738338	0.970973	0.00395455	0.590066	0.923148	0.0217132	0.907949	0.0162258	1.67407
glcm	0.910272	0.0556877	0.883721	0.0608498	3.00441	0.740043	0.120052	0.699451	0.132503	5.80339
gria2	0.969047	0.0180145	0.962366	0.0191437	0.69423	0.891827	0.0563109	0.878092	0.0563585	1.5641
grik1	0.980111	0.0179994	0.977797	0.0189088	0.236665	0.930873	0.0545478	0.923116	0.0549083	0.84031
hdac2	0.978207	0.0130892	0.973387	0.0119898	0.495231	0.947895	0.0351131	0.939694	0.033097	0.872741
hdac8	0.975641	0.0129148	0.973085	0.0113408	0.262666	0.951244	0.026322	0.952204	0.0255087	-0.10083
hivint	0.967362	0.0528662	0.965469	0.060256	0.196065	0.92924	0.0945034	0.9258	0.105512	0.371484
hivpr	0.984117	0.0044227	0.98051	0.005288	0.367839	0.969923	0.00875636	0.969302	0.00823604	0.0640306
hivrt	0.935174	0.0158237	0.920908	0.0188027	1.54915	0.832344	0.0353491	0.81087	0.0346944	2.64833
hmdh	0.994953	0.00309704	0.993913	0.00299485	0.104697	0.990986	0.00197561	0.990223	0.00174593	0.0770387
hs90a	0.987989	0.0280463	0.984784	0.0314671	0.325511	0.96897	0.0447206	0.96495	0.0486225	0.416587
hxk4	0.973912	0.0478279	0.970265	0.0577075	0.375952	0.921422	0.131204	0.921	0.138273	0.0458879
igf1r	0.94746	0.0190609	0.944354	0.0182107	0.328847	0.897238	0.0568629	0.893096	0.0647558	0.463714
inha	0.929133	0.119874	0.930034	0.105661	-0.0968593	0.847061	0.220245	0.832606	0.209668	1.73612
ital	0.969131	0.030048	0.966971	0.0337875	0.22336	0.928042	0.0652362	0.929681	0.067719	-0.176238
jak2	0.958082	0.013838	0.935002	0.0241164	2.46847	0.848759	0.0311584	0.823129	0.0310509	3.11371
kif11	0.908821	0.0575569	0.902717	0.0528555	0.676147	0.837518	0.0798342	0.830381	0.0734767	0.859423
kit	0.957765	0.00908826	0.952014	0.00959231	0.604012	0.891665	0.0249551	0.889839	0.0206121	0.205276
kith	0.968491	0.0488058	0.965777	0.0509798	0.281081	0.927886	0.085456	0.928833	0.0902087	-0.101939
kpcb	0.939612	0.0239571	0.939704	0.0230407	-0.00971159	0.875017	0.0464539	0.878523	0.0441657	-0.399039
lck	0.971456	0.0107038	0.965332	0.0110384	0.634348	0.931508	0.0158387	0.927033	0.0176093	0.482696
lkha4	0.996729	0.00317229	0.996239	0.00217476	0.0491799	0.982787	0.0138027	0.980382	0.0113009	0.245278
mapk2	0.972891	0.0202545	0.965055	0.0223885	0.811985	0.912053	0.0375927	0.909077	0.0449104	0.327405
mcr	0.894836	0.0749422	0.873998	0.0822964	2.38413	0.753355	0.15037	0.740097	0.1494	1.79138
met	0.954652	0.0239227	0.94364	0.0267218	1.16693	0.903576	0.0401407	0.89754	0.0391215	0.672486
mk01	0.904078	0.0330048	0.900534	0.0355041	0.393517	0.779947	0.0557625	0.783521	0.0506222	-0.456085
mk10	0.914235	0.0172757	0.899031	0.0179478	1.69119	0.762517	0.0634413	0.751334	0.059349	1.48837
mk14	0.993183	0.00268779	0.985561	0.00525126	0.773338	0.962789	0.0102611	0.942318	0.0166887	2.17235
mmp13	0.992716	0.00472971	0.991798	0.00688889	0.0925673	0.973337	0.0151717	0.971051	0.0228416	0.235363
mp2k1	0.930768	0.0194296	0.9274	0.0184615	0.363166	0.846916	0.0422654	0.847361	0.0359863	-0.0525053
nos1	0.954754	0.0260259	0.951125	0.0255468	0.381589	0.837929	0.0920131	0.832261	0.0990822	0.68104
nram	0.999396	0.0011074	0.999313	0.00120163	0.00826547	0.993427	0.0132434	0.991941	0.0161786	0.14984
pa2ga	0.920497	0.0525797	0.917345	0.0534185	0.343622	0.867466	0.0882241	0.86603	0.0884148	0.165888
parp1	0.997838	0.00149788	0.995455	0.00271395	0.239319	0.982259	0.011318	0.971785	0.0167798	1.07784
pde5a	0.987812	0.00488065	0.985699	0.0066074	0.214383	0.95576	0.0204857	0.95201	0.0219202	0.393928
pgh1	0.896706	0.023095	0.886007	0.0230687	1.20758	0.731725	0.0390285	0.725463	0.0424199	0.863087
pgh2	0.963267	0.00628039	0.952889	0.0104897	1.08914	0.892841	0.0197616	0.883026	0.0260223	1.11154
plk1	0.903997	0.0396785	0.904145	0.0413882	-0.0163439	0.821137	0.0857947	0.828785	0.0791522	-0.922774
pnph	0.999331	0.00126521	0.9987	0.00238455	0.0632581	0.993977	0.0112241	0.991175	0.0159695	0.282645
ppara	0.993626	0.00309587	0.991969	0.00320611	0.166995	0.975446	0.0137297	0.968566	0.0155162	0.710346
ppard	0.99047	0.00238627	0.989392	0.00228886	0.108984	0.971934	0.00595347	0.966598	0.00881527	0.552051
pparg	0.975557	0.00530039	0.973236	0.00398401	0.238406	0.926329	0.0198651	0.921852	0.0157605	0.485623
prgr	0.96073	0.018582	0.94686	0.020645	1.4649	0.874128	0.0409451	0.8539	0.0415176	2.36885
ptn1	0.96692	0.0113354	0.961226	0.0186547	0.592364	0.863026	0.0486515	0.858846	0.0636759	0.486681
pur2	0.999998	4.5351e-06	0.999998	4.5351e-06	0	0.999975	7.38798e-05	0.999975	7.38798e-05	0
pygm	0.953971	0.0261737	0.954694	0.02122	-0.0757046	0.909215	0.0614312	0.905582	0.0637144	0.401275
pyrd	0.984305	0.0201689	0.981875	0.0200025	0.247543	0.945127	0.0491957	0.935865	0.0518303	0.989714
reni	0.971694	0.0130617	0.970377	0.0142344	0.135685	0.926867	0.0326537	0.92704	0.0327901	-0.0186052
rock1	0.943335	0.0501112	0.93339	0.0594736	1.06549	0.830634	0.093409	0.82733	0.0906612	0.399421
rxra	0.973805	0.0219656	0.974393	0.0213719	-0.0603387	0.96708	0.0265464	0.966638	0.0265395	0.0457908
sahh	1	0	1	0	0	1	0	1	0	0
src	0.955697	0.0145967	0.946181	0.013554	1.00573	0.907271	0.0172103	0.896567	0.0171382	1.1938
tgfr1	0.995264	0.00407024	0.992439	0.00684347	0.284648	0.976571	0.0128689	0.968525	0.0171978	0.830729
thb	0.959246	0.0315702	0.961787	0.0301254	-0.264181	0.933528	0.0551166	0.93618	0.0538284	-0.283238
thrb	0.987339	0.00819936	0.985945	0.00925994	0.141308	0.962273	0.0203576	0.962329	0.0218994	-0.00577411
try1	0.989276	0.00372815	0.986797	0.00400874	0.251254	0.967723	0.0114942	0.966349	0.00921199	0.142112
tryb1	0.994026	0.00286763	0.994703	0.00295472	-0.0680935	0.961391	0.0241451	0.969215	0.0176702	-0.807217
tysy	0.948431	0.0444287	0.942974	0.0400028	0.57867	0.865914	0.0784499	0.865313	0.0691351	0.0695
urok	0.986196	0.00363872	0.985966	0.00440641	0.0233065	0.953004	0.0104256	0.94787	0.0132626	0.541661
vgfr2	0.986827	0.00970854	0.98219	0.0133359	0.47215	0.948265	0.0241652	0.941977	0.0288241	0.667532
wee1	0.998912	0.00172427	0.999399	0.000930279	-0.0487284	0.996976	0.00463306	0.997227	0.00419141	-0.0251934
xiap	0.981088	0.0118934	0.98299	0.00977701	-0.193419	0.9658	0.0182354	0.966631	0.0181259	-0.085949
Mean			0.961881		0.51418			0.903858		0.646154
Part 4. Results of similarity searches by the AS and Max-Sim methods on 102 DUDE datasets
TargetName	AUC_AS	AUC_AS_std	AUC_maxS	AUC_maxS_std	%Diff_AUC	BEDROC_AS	BEDROC_AS_std	BEDROC_maxS	BEDROC_maxS_std	%Diff_BED
aa2ar	0.982652	0.00573749	0.982664	0.00658865	-0.00131346	0.945038	0.0102621	0.947854	0.0124268	-0.297133		Note:
abl1	0.937172	0.0090858	0.924975	0.0130542	1.31869	0.861192	0.0179143	0.842488	0.0252729	2.22013
ace	0.990699	0.00226533	0.992448	0.00271394	-0.176176	0.985865	0.00240095	0.986174	0.00179924	-0.0313529		AUC_AS: mean ROC_AUC values of 10 similarity searches using the AS method. In each run, 10% random selected actives were used as active queries
aces	0.947549	0.00915761	0.952186	0.0085293	-0.487023	0.858771	0.0265626	0.878159	0.0233863	-2.2078		AUC_AS_std: standard deviation of ROC_AUC values derived from similarity searches using the AS method
ada	0.990898	0.00835646	0.988922	0.0138695	0.199803	0.977902	0.0408642	0.975574	0.0448886	0.238655		AUC_maxS: mean ROC_AUC values of 10 similarity searches using the Max-Sim method. In each run, 10% random selected actives were used as active queries
ada17	0.997206	0.00508526	0.997006	0.00208181	0.0201167	0.985747	0.0167009	0.986155	0.0107966	-0.0414142		AUC_maxS_std: standard deviation of ROC_AUC values derived from similarity searches using the Max-Sim method
adrb1	0.961367	0.0106613	0.967157	0.00932818	-0.598726	0.935182	0.0161022	0.939451	0.0153199	-0.454369		%Diff_AUC: Percentage difference between mean ROC_AUC values derived from similarity searches using the AS and the Max-Sim methods
adrb2	0.97225	0.00742196	0.973556	0.00786658	-0.134103	0.940694	0.013135	0.935195	0.0157333	0.588025		BEDROC_AS: mean BEDROC values of 10 similarity searches using the AS method. In each run, 10% random selected actives were used as active queries
akt1	0.965049	0.0113683	0.964592	0.0111028	0.0473703	0.945191	0.0127705	0.941674	0.0172622	0.373497		BEDROC_AS_std: standard deviation of BEDROC values derived from similarity searches using the AS method
akt2	0.968263	0.010299	0.94832	0.0228238	2.103	0.8701	0.0364323	0.834384	0.0668099	4.28046		BEDROC_maxS: mean BEDROC values of 10 similarity searches using the Max-Sim method. In each run, 10% random selected actives were used as active queries
aldr	0.954907	0.0168311	0.958192	0.018655	-0.342816	0.860693	0.0341847	0.879059	0.041367	-2.08927		BEDROC_maxS_std: standard deviation of BEDROC values derived from similarity searches using the Max-Sim method
ampc	0.858178	0.0705959	0.877848	0.0472679	-2.24071	0.62195	0.166731	0.695758	0.129775	-10.6083		%Diff_BED: Percentage difference between mean BEDROC values derived from similarity searches using the AS and the Max-Sim methods
andr	0.964006	0.0118236	0.960349	0.0118942	0.380869	0.904217	0.0245907	0.889705	0.025846	1.63102
aofb	0.903328	0.0259297	0.912339	0.0235511	-0.987696	0.671925	0.0761215	0.704125	0.0617381	-4.57305
bace1	0.95346	0.0226793	0.959076	0.0195521	-0.585558	0.873284	0.0600711	0.885575	0.0539927	-1.38794
braf	0.987273	0.00278937	0.987667	0.00513768	-0.0398307	0.976636	0.0045144	0.966009	0.0137378	1.10013
cah2	0.994019	0.00178717	0.990945	0.00280986	0.310224	0.981581	0.00433684	0.969362	0.00824235	1.26054
casp3	0.968592	0.0149169	0.972988	0.0131034	-0.451896	0.944099	0.0249137	0.954437	0.0217588	-1.08311
cdk2	0.925288	0.0979832	0.905128	0.115713	2.22732	0.798162	0.250335	0.77845	0.233396	2.53219
comt	0.999986	2.77942e-05	0.999987	3.77532e-05	-3.60755e-05	0.99976	0.000487193	0.999758	0.000685023	0.000169855
cp2c9	0.853312	0.0363202	0.833091	0.0332453	2.42724	0.57021	0.0758345	0.544819	0.0657179	4.66039
cp3a4	0.842686	0.0256367	0.819974	0.0274142	2.76989	0.541877	0.049185	0.521691	0.0433454	3.86928
csf1r	0.962869	0.0164093	0.953987	0.0184954	0.931073	0.892939	0.0267305	0.881944	0.0516681	1.24674
cxcr4	0.964072	0.020955	0.967709	0.0270911	-0.375804	0.86368	0.0970139	0.890024	0.0996094	-2.95987
def	0.991115	0.0118972	0.99228	0.00775778	-0.11735	0.94544	0.0680072	0.951906	0.0478497	-0.67922
dhi1	0.965507	0.00728845	0.971828	0.0124565	-0.65044	0.87664	0.0272546	0.902926	0.0270559	-2.91122
dpp4	0.991331	0.00345935	0.991924	0.00217955	-0.0597923	0.972098	0.00981108	0.972303	0.0100034	-0.0211319
drd3	0.974021	0.00580459	0.975121	0.00736701	-0.112856	0.907515	0.0274606	0.912521	0.0234723	-0.548637
dyr	0.98344	0.00459235	0.98398	0.00392809	-0.0548757	0.959349	0.0111858	0.955975	0.0121365	0.352982
egfr	0.985714	0.0052255	0.985498	0.00547174	0.0219484	0.955412	0.0101771	0.957895	0.0122578	-0.259225
esr1	0.984842	0.00590771	0.982702	0.00691769	0.217709	0.967575	0.0101518	0.960312	0.0114951	0.756302
esr2	0.984236	0.00767244	0.982514	0.00783761	0.175316	0.967105	0.0108853	0.962416	0.013011	0.487214
fa10	0.995313	0.00293666	0.992166	0.00379179	0.317186	0.975087	0.0107912	0.973303	0.00795369	0.183318
fa7	0.998328	0.0011738	0.997528	0.00135307	0.0801973	0.987201	0.00694197	0.978053	0.0100858	0.935267
fabp4	0.957778	0.0231812	0.962124	0.0211246	-0.451682	0.884098	0.0893083	0.895741	0.0776483	-1.29983
fak1	0.980706	0.00795381	0.977388	0.00919746	0.33942	0.949697	0.0207167	0.952268	0.0170216	-0.270018
fgfr1	0.948024	0.0297648	0.941225	0.0287412	0.722396	0.8706	0.0748204	0.865097	0.079909	0.636117
fkb1a	0.997511	0.00108493	0.996773	0.00123318	0.0741034	0.989186	0.00679628	0.990232	0.00339525	-0.105577
fnta	0.991272	0.0019084	0.992456	0.0016558	-0.119294	0.980327	0.00598883	0.979843	0.00840153	0.0494431
fpps	0.999998	5.34138e-06	0.999986	2.07296e-05	0.00116118	0.999962	9.71305e-05	0.999748	0.000389501	0.0214512
gcr	0.970573	0.0153041	0.965365	0.0155727	0.539504	0.898848	0.0427326	0.891809	0.0392664	0.789338
glcm	0.863684	0.0646991	0.867171	0.0694288	-0.402163	0.669231	0.146442	0.673299	0.151014	-0.604168
gria2	0.956359	0.0218735	0.960196	0.014749	-0.399646	0.860655	0.0657286	0.872609	0.0599312	-1.36992
grik1	0.986627	0.00796481	0.981587	0.0104089	0.513537	0.943103	0.0260604	0.930958	0.0302716	1.3046
hdac2	0.975871	0.00928684	0.974477	0.00822888	0.143117	0.955106	0.0195592	0.951345	0.0170374	0.395421
hdac8	0.978947	0.00797673	0.977636	0.00756931	0.134096	0.967197	0.0160753	0.961918	0.0150638	0.548851
hivint	0.959645	0.0260872	0.959875	0.0250302	-0.0239805	0.881777	0.0900591	0.875771	0.0926889	0.685805
hivpr	0.982807	0.00333516	0.982743	0.00386591	0.00649821	0.972858	0.00687499	0.974117	0.0082251	-0.129192
hivrt	0.933908	0.019975	0.913656	0.0260953	2.21667	0.817266	0.0428211	0.795594	0.0441522	2.72404
hmdh	0.996163	0.00254498	0.994391	0.0030486	0.178226	0.991495	0.0027296	0.990511	0.00307529	0.0992931
hs90a	0.940013	0.0579758	0.933854	0.0621173	0.6595	0.909619	0.0747183	0.902911	0.0794814	0.742982
hxk4	0.992187	0.0126613	0.98716	0.0195718	0.509251	0.954056	0.0712755	0.936856	0.0871486	1.83594
igf1r	0.95005	0.0115871	0.944285	0.0148139	0.610489	0.923598	0.0328954	0.894584	0.0525605	3.24336
inha	0.945915	0.0877989	0.959709	0.0834314	-1.43733	0.903391	0.106874	0.91345	0.101041	-1.10117
ital	0.976649	0.0110848	0.97482	0.0121528	0.187582	0.94845	0.0343365	0.948502	0.0363268	-0.00544783
jak2	0.955219	0.0206697	0.937816	0.0273021	1.85569	0.867668	0.0480572	0.844421	0.0540692	2.75302
kif11	0.940282	0.0313474	0.949132	0.0295194	-0.932414	0.84294	0.0716885	0.868122	0.0655348	-2.90075
kit	0.959766	0.00599255	0.952799	0.00798601	0.73122	0.91078	0.0195875	0.886461	0.0164473	2.74346
kith	0.952665	0.0585506	0.946881	0.0647539	0.610921	0.923962	0.0911027	0.914237	0.0930284	1.06374
kpcb	0.940456	0.0306339	0.94111	0.0286481	-0.0694749	0.875599	0.0460375	0.882546	0.0469168	-0.787134
lck	0.964113	0.00821387	0.966168	0.00876192	-0.212623	0.9422	0.0123348	0.927726	0.0159131	1.56015
lkha4	0.994584	0.00513965	0.995416	0.0032856	-0.0835914	0.971149	0.0173508	0.977426	0.0147314	-0.6422
mapk2	0.957577	0.021592	0.947447	0.0278881	1.06918	0.920315	0.0349063	0.894212	0.0570184	2.91906
mcr	0.919749	0.0602931	0.909048	0.0564386	1.1772	0.817678	0.0928483	0.812468	0.100045	0.641321
met	0.946014	0.0170563	0.937197	0.0151317	0.940795	0.894666	0.0247541	0.875617	0.033572	2.1755
mk01	0.920016	0.0261046	0.905926	0.0251896	1.55531	0.80274	0.0349034	0.776021	0.0369496	3.44309
mk10	0.914055	0.0101084	0.907253	0.0149543	0.749809	0.758043	0.0476997	0.756049	0.0446694	0.263712
mk14	0.992943	0.00315339	0.985733	0.00525384	0.731421	0.958885	0.0138588	0.937574	0.0183867	2.27295
mmp13	0.991916	0.00495598	0.994447	0.00296468	-0.254472	0.963819	0.0123149	0.977566	0.010971	-1.40626
mp2k1	0.92781	0.0328135	0.930784	0.0315267	-0.319575	0.8605	0.0394039	0.854299	0.0419635	0.725906
nos1	0.928285	0.0270213	0.921826	0.0301918	0.700678	0.72535	0.105089	0.718167	0.101483	1.00012
nram	0.999507	0.000413228	0.999683	0.000372139	-0.0175821	0.995291	0.00330299	0.99687	0.00316383	-0.158426
pa2ga	0.944697	0.0162702	0.942334	0.0205541	0.250701	0.90151	0.0425564	0.898616	0.0452633	0.322049
parp1	0.995569	0.00182447	0.993849	0.00340284	0.173061	0.972936	0.00847671	0.964555	0.0185694	0.868917
pde5a	0.986995	0.00657607	0.986538	0.0068265	0.0462924	0.94572	0.0193378	0.951201	0.0180321	-0.576246
pgh1	0.882657	0.0261904	0.897696	0.0182444	-1.6752	0.684266	0.0458151	0.729571	0.0423334	-6.20977
pgh2	0.936043	0.0193816	0.942663	0.014883	-0.70236	0.850808	0.0420223	0.86545	0.0317329	-1.69187
plk1	0.923471	0.0422416	0.913774	0.0415466	1.06129	0.862954	0.103646	0.830704	0.115192	3.88231
pnph	0.999439	0.000911821	0.99808	0.00327491	0.13609	0.993948	0.0085889	0.989038	0.0142918	0.496443
ppara	0.986654	0.00320088	0.989245	0.00283567	-0.261925	0.954357	0.00928543	0.962165	0.00822682	-0.811544
ppard	0.987147	0.00164869	0.98903	0.0016468	-0.190334	0.964125	0.0029506	0.970051	0.00433051	-0.610831
pparg	0.970443	0.00562905	0.973721	0.0058125	-0.336696	0.906572	0.0114271	0.923702	0.013926	-1.85458
prgr	0.963406	0.0106295	0.95381	0.0163734	1.00614	0.872304	0.0294451	0.864006	0.0367529	0.960435
ptn1	0.955809	0.0246726	0.946275	0.0296089	1.00758	0.84612	0.0680237	0.818224	0.0878443	3.40939
pur2	0.999999	2.41994e-06	0.999999	2.41994e-06	0	0.999987	4.00466e-05	0.999987	4.00466e-05	0
pygm	0.972819	0.0196188	0.978656	0.0181673	-0.596437	0.900732	0.0745648	0.933098	0.0524082	-3.4687
pyrd	0.979836	0.0283332	0.984838	0.020781	-0.507821	0.91294	0.0938526	0.932039	0.0762402	-2.04916
reni	0.94824	0.0574343	0.95656	0.0591059	-0.86981	0.905208	0.0935652	0.907538	0.0942968	-0.256747
rock1	0.951138	0.0432552	0.943364	0.0482566	0.824082	0.841443	0.0940406	0.828889	0.107762	1.51459
rxra	0.972897	0.0221487	0.976678	0.0189198	-0.387148	0.968273	0.0243808	0.966735	0.024381	0.159105
sahh	1	0	1	0	0	1	6.96898e-15	1	6.96898e-15	0
src	0.950412	0.0124724	0.951158	0.0127275	-0.0783766	0.907268	0.0172066	0.902908	0.0182636	0.482911
tgfr1	0.998093	0.0011019	0.993795	0.00526927	0.432488	0.986154	0.00578506	0.970456	0.0196246	1.61761
thb	0.981235	0.023789	0.98254	0.0232889	-0.132828	0.963085	0.0318	0.965264	0.0278246	-0.225733
thrb	0.977473	0.00812475	0.982085	0.00703919	-0.469524	0.934817	0.0216765	0.953546	0.0191625	-1.9642
try1	0.983171	0.0023952	0.985945	0.00232822	-0.281405	0.962139	0.0090365	0.965586	0.00586696	-0.357045
tryb1	0.992287	0.00572579	0.994741	0.00352755	-0.246644	0.955838	0.0432582	0.966824	0.0261155	-1.13628
tysy	0.941752	0.0461147	0.942971	0.0446547	-0.129322	0.889655	0.0723944	0.881485	0.0754467	0.926761
urok	0.98306	0.0132548	0.985242	0.0117863	-0.221499	0.951488	0.0417701	0.948111	0.0407858	0.356153
vgfr2	0.989942	0.00534058	0.980593	0.00649696	0.95343	0.954854	0.0133234	0.933315	0.0147825	2.30783
wee1	0.999349	0.00123219	0.999044	0.00201095	0.030538	0.996446	0.00483228	0.996457	0.00531666	-0.00114008
xiap	0.96979	0.0151181	0.977981	0.0121266	-0.837564	0.957949	0.0192199	0.961859	0.0188771	-0.40648
Mean			0.96		0.16			0.9		0.16
